# Supplementary material for: Acss2 Deletion Reveals Functional Versatility via Tissue-Specific Roles in Transcriptional Regulation
Source: Int J Mol Sci. 2023 Feb 12;24(4):3673. doi: 10.3390/ijms24043673 (PMC9964712; doi:10.3390/ijms24043673)
Supplement: Supplementary file 1 [file ijms-24-03673-s001.zip]

Archive with 1 entries (1 files):
- ijms-2130167-supplementary.pdf
